# Supplementary material for: Clinical application value of metagenome next-generation sequencing in pulmonary diffuse exudative lesions: a retrospective study
Source: Front Cell Infect Microbiol. 2024 May 8;14:1367885. doi: 10.3389/fcimb.2024.1367885 (PMC11113015; doi:10.3389/fcimb.2024.1367885)
Supplement: Supplementary file 2 [file DataSheet_2.xlsx]

## Sheet:  IG
patient number	Gender (male=1, female=0)	age	fever	cough	expectoration	Shortness of breath	Basic situation (1=cardiovascular disease 2=kidney disease 3=liver disease 4=malignant tumor 5=diabetes 6=immune abnormality disease 7=smoking 0=none of the above conditions)	CRUB-65≥3 points	procalcitonin ng/mL	CRP mg/L	White blood cells 10^9/L	Hemoglobin g/L	PlateletsPLT	Creatinine umol/L	Urea nitrogen mmo/L	Albumin g/L	ALT IU/L	AST IU/L	Total bilirubin mmol/L	LDH U/L	D dimer mg/L	Respiratory failure (yes=1, no=0)	Whether dead (yes=1, no=0)	time of death	Whether mNGS is positive (yes=1, no=0)	Pathogens (mNGS)	Types of pathogens(mNGS)	Whether the traditional culture method is positive or not	Pathogens (traditional culture)	Relevant LABORATORY TESTS	Whether covered by empiric antibiotic regimen (yes=1, no=0)	Whether to adjust the plan after NGS testing (yes=1, no=0)	Adjustment effect (valid=1, invalid=0)	Whether antibiotic treatment was given before admission (yes=1, no=0)
1	1	58	1	1	1	1	0	0	1.43		9.3	142	116	77	5.7	32	33	43	12.7	339	4.57	1	0	/	0	/	/	1	Klebsiella pneumoniae		0	1	1	1
2	1	76	1	1	1	0	1,2,5,7	1	6.44	191	16.8	75	125	278	14	26	9	42	23.9	194	4.07	1	0	/	0	/	/	0	/		0	0	1	1
3	1	30	0	1	1	1	2	0	0.26	56.4	7.2	120	142	167	19.2	19	29	20	9.2	410	0.85	1	0	/	1	Pneumocystis yersoni, CMV	Fungi + Viruses	0	/	CMV qPCR (+), G Test (+)	0	1	0	1
4	1	77	1	1	1	0	1,4,7	0	0.06	87.5	5.8	97	411	113	5	34	5	14	9	258	3.46	1	0	/	0	/	/	1	Ralstonia aeruginosa, mannitolysis		0	1	1	1
5	1	71	1	0	1	1	1, 2, 3	1	59.77	121	5.2	82	213	219	16.5	25	33	57	46.3	356	7.15	1	1	5	1	Mycobacterium tuberculosis complex group	Specific infections	1	Candida albicans	BALF acid fast staining: 3+	0	1	0	1
6	1	64	1	0	0	0	1, 7	0	0.45	170	14.4	131	145	107	5.5	38	14	21	18.1	145	0.16	1	0	/	1	Chlamydia psittaci	Specific infections	0	/		1	1	/	1
7	1	61	1	1	1	1	7	0	0.25	94.6	22	139	266	40	8	34	14	11	4.4	196	0.33	1	0	/	1	Aspergillus Niger, Haemophilus parainfluenzae, Lautropae mirabilis	Bacteria + fungi	0	/	GM (+)	0	1	1	0
8	0	76	0	1	1	1	1, 5	0	0.56	195	11.5	102	617	39	3.2	25	26	26	6.6	150	2.37	1	0	/	1	Streptococcus intermedia, Streptococcus constellations, Prevotella oralis, Clostridium nucleatum	Bacteria + Fungi	1	Streptococcus intermedia		1	1	/	1
9	1	64	1	1	1	1	1,2,5	0	0.17	52	9.9	116	264	100	7.8	21	40	42	4.5	765	1.35	1	0	/	1	Candida albicans, Pneumocystis yeli, aeruginosa, stenotrophomonas maltophilia, Enterococcus faecium	Bacteria + fungi	1	Candida albicans		1	1	/	1
10	1	84	1	1	1	0	7	0	0.91	107	16.1	117	366	66	11.6	25	12	23	4.9	240	2.1	1	1	22	0	/	/	1	Klebsiella pneumoniae, non-tuberculous mycobacterium		0	0	0	1
11	1	38	1	1	1	1	2, 7	0	0.27	127	8.6	124	135	47	7.3	27	94	95	7.9	970	0.66	1	0	/	1	Pneumocystis yerei, Prevotella nigrogenes	Bacteria + fungi	0	/		1	1	/	1
12	1	61	1	1	1	1	4, 7	0	0.08	120	16.2	81	423	48	3.7	26	11	15	7.08	163	4.17	1	0	/	1	Enterococcus faecium, Enterococcus faecalis, Leuconostoc lactis, Candida tropicalis, Lautropus mirabilis	Bacteria + fungi	1	Candida albicans		1	1	/	1
13	1	42	1	1	0	1	5 or 6	0	0.08	73.3	4.7	125	309	72	3	32	25	32	7.1	293	0.39	1	0	/	1	Pneumocystis yersoni, aeruginosa, Stenotrophomonas maltophilia, EBV	Bacteria + fungi + viruses	1	Pneumocystis yersoni		0	1	0	1
14	1	57	1	1	1	0	4, 7	0	10.07	252	19	136	337	50	5.8	29	9	12	14.1	214	0.98	0	0	/	1	Streptococcus pneumoniae	Bacteria + Fungi	1	Streptococcus pneumoniae		1	1	/	1
15	1	67	0	1	1	0	1,4,5,7	0	0.08	163	7.3	102	303	54	4.2	35	50	32	6.2	222	4.39	1	1	28	1	Candida albicans	Fungi	0	/		0	1	0	0
16	0	51	1	0	0	0	5	0	0.06	32	6.1	98	181	68	2	36	43	35	23.88	761	0.7	1	0	/	0	/	/	0	/		0	0	1	0
17	1	80	1	1	1	1	1,2,3,6,7	0	3.94	3.07	9.2	189	145	255	26.4	32	158	188	38.13	1555	35	1	0	/	0	/	/	1	Pseudomonas aeruginosa		1	0	/	1
18	0	43	1	1	0	1	6	0	100	196	15.2	117	410	28	3.6	27	210	203	3.3	496	1.47	1	0	/	1	Streptococcus oralis	Bacteria + Fungi	0	/		1	0	/	1
19	1	53	1	1	1	1	1, 5	0	0.67	265	9.2	129	297	51	2.7	26	29	47	20.8	398	2.78	1	0	/	1	Legionella pneumophila	Specific infections	0	/		0	0	1	1
20	1	59	0	1	1	1	6, 7	0	0.35	44	6.7	118	328	43	6.1	32	14	18	6.3	250	0.61	1	0	/	1	Aspergillus flavus, EBV	Fungi + Viruses	0	/		1	1	/	1
21	1	57	1	1	1	1	1, 5,	0	0.28	156	11.6	105	216	58	5.2	31	43	33	3.4	246	5.6	1	0	/	0	/	/	0	/		1	0	/	1
22	1	58	1	1	1	1	0	1	10	296	11.4	156	191	175	12	33	10	23	13.6	220	1.61	1	0	/	1	Streptococcus pneumoniae, Streptococcus oralis	Bacteria + Fungi	0	/		1	1	/	1
23	1	63	1	1	1	1	1, 5, 7	0	9	321	14.6	106	441	88	10.7	23	30	37	9.87	135	2.35	1	0	/	0	/	/	0	/		0	1	1	1
24	0	64	1	0	0	1	1,2,6	0	0.73	156	5	80	195	172	15.5	26	16	45	5.42	714	1.84	1	1	15	1	Aeruginosa, stenotrophomonas maltophilia, Pneumocystis yeli, CMV	Bacteria + fungi + viruses	1	patina		0	1	0	1
25	1	67	1	1	0	0	1, 5,	0	8.99	220.39	6.7	131	105	84	6.3	29	154	218	8.5	739	3.31	1	0	/	1	Chlamydia psittaci	Specific infections	0	/		1	1	/	1
26	1	80	1	0	0	0	0	0	0.3	100	10.6	121	177	67	6.2	32	14	28	4.8	206	1.35	0	0	/	1	Chlamydia psittaci	Specific infections	1	Acinetobacter baumannii		0	1	1	1
27	1	78	0	1	0	1	1, 2, 3,	0	0.39	104	18.8	131	230	98	11.3	34	54	34	10.2	534	1.42	1	0	/	1	Corynebacterium striata, aeruginosa, Enterococcus faecium	Bacteria + Fungi	0	/		0	1	1	1
28	0	81	0	0	1	0	1, 5-tetrafluorobenzoic	1	0.15	227	10.9	104	78	89	14.6	32	14	26	12.28	381	8.21	1	0	/	1	Escherichia coli	Bacteria + Fungi	1	Escherichia coli, Acinetobacter baumannii		1	1	/	1
29	1	65	0	0	0	1	1, 7	0	0.67	275	6.4	110	275	42	3.7	24	104	178	4.7	503	10.67	1	0	/	1	Acinetobacter baumannii, Corynebacterium striata	Bacteria + Fungi	1	Acinetobacter baumannii		0	1	1	1
30	0	72	1	1	1	1	7	0	0.25	61.8	5.6	105	262	21	4.4	29	11	11	1.5	206	2.15	1	0	/	1	Streptococcus pneumoniae, Streptococcus bradyces	Bacteria + Fungi	1	Non-tuberculous Mycobacterium		0	1	1	1
31	0	50	0	0	1	1	6	0	0.3	19.7	5.8	103	411	42	3.2	24	21	66	4.9	699	6.94	1	0	/	1	Streptococcus pneumoniae	Bacteria + Fungi	0	/		1	0	/	1
32	0	73	0	1	1	1	1	0	5.82	166	14.2	110	297	47	2.8	32	23	33	18.1	330	2.35	1	1	21	0	/	/	1	Enterococcus faecium		0	1	0	1
33	1	71	1	1	1	1	1,2,5,7	1	13	54.8	23.9	105	275	867	51.3	30	7	11	4.2	356	1.46	1	0	/	1	Staphylococcus hominis	Bacteria + Fungi	1	Acinetobacter baumannii		1	1	/	1
34	1	50	1	1	1	1	0	1	30	326	12.5	111	235	168	9.9	30	67	139	26.56	1844	6.35	1	0	/	1	Chlamydia psittaci	Specific infections	1	Rolstonia mannitolytica		0	1	1	1
35	0	67	1	1	1	0	0	0	0.25	11	11.5	115	470	42	2.5	35	35	66	8.56	304	0.83	1	0	/	1	patina	Bacteria + Fungi	1	MRSA		0	1	1	1
36	1	82	1	1	1	0	4	0	3.22	141	11	85	79	87	4.6	30	13	25	9.1	178	0.46	1	0	/	0	/	/	1	Klebsiella pneumoniae		1	0	/	1
37	1	71	1	1	0	1	3, 7	1	0.25	62.5	14.5	166	203	85	8.7	34	29	24	24.43	328	35.2	1	1	5	1	Mycobacterium tuberculosis, Candida albicans	Bacteria + fungi	1	Mycobacterium tuberculosis		0	1	0	1
38	1	44	1	0	1	1	3	0	1.62	149	19.3	72	348	47	2.8	30	11	43	9.4	172	3.5	1	0	/	0	/	/	0	/		1	0	/	1
39	1	55	0	1	0	1	7	1	0.34	70	13.8	150	291	63	6.6	34	52	43	6.7	434	5.72	1	0	/	1	Nocardia otitis guinea pig	Bacteria + Fungi	0	/		0	1	1	1
40	0	50	1	0	0	1	6	0	0.25	22.3	7.9	138	481	62	3.2	35	21	38	9.7	507	0.1	1	0	/	1	Candida albicans, Pneumocystis yerinii, CMV	Fungi + Viruses	1	Candida albicans		0	1	1	1
41	1	66	1	1	1	0	1,5,4,3	0	0.25	43	7.3	79	615	58	4.3	32	137	190	7.21	382	1.43	0	0	/	1	Candida albicans	Fungi	0	/		0	1	1	1
42	1	59	0	1	1	0	7	0	0.25	2.51	8.1	133	323	102	8.6	38	66	32	7	191	0.78	0	0	/	1	Mycobacterium paracondontii, Mycobacterium chelonis	Specific infections	0	/		0	0	1	0
43	0	55	1	1	1	1	0	0	2.2	229	21.7	125	573	32	3.8	21	32	31	2.8	144	4.19	1	0	/	1	Porphyromonas gingivalis, Streptococcus constellations, Forsestanella, Campylobacter Showa, Microomonas parvus, Clostridium nucleatum, Cardiff actinomyces,	Bacteria + Fungi	1	Streptococcus Gordon, Streptococcus twinus morbillis, Streptococcus angina		1	1	/	1
44	1	67	1	1	1	0	7	0	20.87	313	17.6	127	129	64	8.1	27	19	31	11.71	196	1.41	0	0	/	1	Klebsiella pneumoniae, Candida albicans	Bacteria + fungi	1	Klebsiella pneumoniae, Candida albicans		1	0	/	1
45	0	69	1	1	0	1	1	0	0.16	271	14.6	66	542	35	5.5	26	48	38	7.3	369	14.55	1	0	/	1	Enterococcus faecium, Candida albus	Bacteria + fungi	0	/		0	1	1	1
46	1	70	1	1	1	0	1 hc-positie	1	12.04	260	8.2	148	85	83	13.2	23	13	16	26.08	244	4.57	1	1	26	1	Klebsiella pneumoniae	Bacteria + Fungi	1	Klebsiella pneumoniae		1	1	/	1
47	1	65	1	1	1	1	7	0	14	171	6	120	95	48	6.4	32	8	17	11.8	309	9.5	1	0	/	1	Streptococcus pneumoniae	Bacteria + Fungi	0	/		1	0	/	1
48	0	61	1	1	1	0	0	0	0.06	23.03	4.2	109	273	58	2.6	39	20	17	4.5	188	1.44	0	0	/	1	Mycobacterium tuberculosis complex group	Specific infections	0	/	BALF acid fast stain: 1+	0	1	1	1
49	1	65	1	1	1	1	3,4,7	1	3.96	40.2	6.5	133	74	52	4.4	29	34	51	30	336	0.99	1	0	/	1	Candida albicans, Epstein-Barr virus	Fungi + Viruses	0	/		0	1	0	1
50	1	72	1	1	1	0	0	0	0.25	259	4.5	129	206	43	3.9	27	60	83	8.4	427	1.13	0	0	/	1	Chlamydia psittaci	Specific infections	0	/		1	0	/	1
51	1	55	1	1	1	0	7	0	1.12	332	21.4	118	394	85	5.2	29	53	46	6.5	205	1.83	1	0	/	1	Diplococcus morbillis, porphyromonas endodontia, Prevotella intermedia	Bacteria + Fungi	0	/		1	0	/	1
52	1	89	1	0	0	1	1, 5, 7	1	3.6	320	10.6	120	119	107	9.6	24	45	65	10.8	276	1.48	1	0	/	1	Legionella pneumophila	Specific infections	0	/		0	1	1	1
53	0	74	1	1	0	1	1, 6	0	0.25	5.29	6.3	122	174	38	9.4	32	34	29	12.6	627	0.97	1	0	/	1	Aspergillus fumigatus	Fungi	0	/		0	1	1	1
54	1	60	1	1	1	1	1,2,3,5	0	5.3	168	2.2	65	135	327	33.3	21	9	22	5.1	477	8.82	1	1	29	1	Pneumocystis yersoni	Fungi	0	/		0	1	0	1
55	1	68	1	1	1	0	6, 7	0	0.25	104	4.8	108	218	128	3.8	24	19	22	16.59	279	0.64	1	0	/	1	Pneumocystis yersii, human polyomavirus type 4	Fungi + Viruses	0	/		0	1	1	1

## Sheet:  NIG
patient number	Gender (male=1, female=0)	age	fever	cough	expectoration	Shortness of breath	Basic diseases (1=cardiovascular disease 2=kidney disease 3=liver disease 4=malignant tumor 5=diabetes 6=immune abnormality disease 7=smoking)	Diagnosis	Whether mNGS is positive (yes=1, no=0)	Whether the traditional detection method is positive (yes=1, no=0)	Whether antibiotics were treated in the week before admission (yes=1, no=0)
1	1	28	0	1	0	0	0	Interstitial pneumonia	0	0	1
2	1	65	0	1	1	0	1	Interstitial pneumonia	0	0	0
3	1	55	0	1	1	1	1, 7	Interstitial pneumonia	0	0	0
4	1	47	1	0	0	0	7	Pulmonary shadow to be further investigated	0	0	0
5	1	64	0	0	0	0	3, 4	Possible pulmonary lymphoma	1	0	0
6	1	44	0	1	0	1	7	Bilateral pulmonary amyloidosis	0	0	0
7	1	66	0	0	0	1	6, 7	Secondary interstitial pneumonia (Sjogren's syndrome)	0	0	1
8	0	60	0	1	1	1	6	Secondary interstitial pneumonia	0	0	1
9	1	61	0	1	0	1	5	Idiopathic interstitial pneumonia	0	0	0
10	0	70	1	1	1	1	0	Acute fibrinous and organizing pneumonia	0	0	1
11	0	66	0	1	1	1	6	Secondary interstitial lung disease (nonmyopathic dermatomyositis)	0	0	1
12	1	46	1	0	1	1	4	Secondary interstitial pneumonia (with a high likelihood of being drug-induced)	1	1	1
13	0	62	0	1	1	1	1, 6	Secondary interstitial pneumonia (associated with Anti-Synthetase Syndrome)	1	0	1
14	1	18	1	0	0	1	0	Extrinsic Allergic Alveolitis	0	0	0
15	1	63	0	0	0	1	3, 7	Secondary interstitial pneumonia (associated with Anti-Synthetase Syndrome)	0	0	0
16	1	62	1	1	1	1	0	Interstitial pneumonia	1	0	1
17	0	62	0	1	1	1	0	Interstitial pneumonia with potential autoimmune disease etiology	0	0	1
18	0	53	1	1	0	1	6	Secondary interstitial pneumonia associated with rheumatoid arthritis and Sjögren’s syndrome	0	0	1
19	0	47	0	1	0	1	6	Secondary interstitial lung disease associated with dermatomyositis without muscle involvement	0	0	0
20	0	37	0	1	0	1	6	Secondary interstitial lung disease associated with dermatomyositis without muscle involvement	0	0	1
21	0	48	1	1	0	1	1, 6	Secondary interstitial lung disease associated with dermatomyositis	1	0	1
22	0	71	0	1	1	0	1, 6	Secondary interstitial pneumonia associated with Sjögren’s syndrome	0	0	1

## Sheet:  non-IG
patient number	Gender (male=1, female=0)	age	fever	cough	expectoration	Shortness of breath	Basic diseases (1=cardiovascular disease 2=kidney disease 3=liver disease 4=malignant tumor 5=diabetes 6=immune abnormality disease 7=smoking)	CRUB-65≥3 points	procalcitonin ng/mL	CRP mg/L	White blood cells 10^9/L	Hemoglobin g/L	PlateletsPLT	Creatinine umol/L	Urea nitrogen mmo/L	Albumin g/L	ALT IU/L	AST IU/L	Total bilirubin mmol/L	LDH U/L	D dimer mg/L	Respiratory failure (yes=1, no=0)	Whether dead (yes=1, no=0)	Days to death	Whether the pathogen was detected by traditional culture (yes=1, no=0)	Pathogens (traditional culture)	Relevant LABORATORY TESTS	Whether to adjust the plan after pathogen detection (yes=1, no=0)	Does the empiric antibiotic regimen cover all microorganisms (yes=1, no=0)	Adjustment effect (valid=1, invalid=0)
1	0	22	1	1	0	1	2, 6	1	0.05	142	16.6	132	297	60	10.4	24	11	35	4.6	1328	1.2	1	1	9	1	Candida albicans	G Experiment (+)	1	1	/
2	1	23	1	1	1	1	0	0	0.62	105	3	134	94	59	3	32	31	98	8	951	3.74	1	0	/	1	Klebsiella pneumoniae	Mycoplasma pneumoniae IgM (+)	0	1	/
3	1	25	1	1	1	1	7	0	0.1	4.3	5.2	148	236	60	4.7	36	291	466	22.2	622	1.96	1	0	/	1	Candida albicans		1	0	1
4	1	35	1	1	0	1	2, 7	0	0.06	24.4	12.4	89	220	68	5.8	24	40	57	1.79	750	1.03	0	0	/	0	/		0	1	/
5	1	43	1	1	1	1	2, 6	0	0.85	110	5.9	91	202	150	10.5	22	32	87	3.4	1274	20	1	0	/	0	/		0	1	/
6	0	50	1	1	1	1	0	0	1.86	195	6.5	122	119	71	2.7	26	37	49	18.1	356	16.1	0	0	/	1	Acinetobacter baumannii		0	1	/
7	1	55	1	1	1	0	3	0	8.46	211	12.2	111	217	107	11.5	33	103	46	24.74	608	4.37	1	0	/	1	Candida albicans, Pseudomonas aeruginosa, Klebsiella pneumoniae pneumonia subspecies	G test (±)	1	0	1
8	1	55	1	1	0	0	4, 7	0	3.39	76.5	6.9	178	83	82	8.3	35	46	28	15.3	162	1.79	1	0	/	0	/		1	1	/
9	1	56	1	1	1	0	7	0	28.38	30.4	12	95	93	119	10.2	23	52	116	34.6	251	1.97	1	0	/	1	Candida albicans	G experiment (-)	1	0	1
10	1	56	1	1	0	1	1, 7	1	1.15	214	3.2	146	158	84	8.7	24	44	73	8.4	756	3.18	1	0	/	1	Candida albicans		1	0	1
11	1	61	1	0	0	1	1, 3, 7	0	0.38		9.4	145	139	47	6.6	19	36	85	7.9	1053	4.53	1	0	/	1	Candida albicans	G experiment (+)	0	1	/
12	1	62	1	1	1	0	0	0	9.04	206	4	97	104	104	8.2	14	28	39	20.2	467	11.29	1	1	13	0	/		0	0	0
13	0	65	1	1	1	1	6	0	2.45	269	9.5	108	183	57	2.9	29	21	34	12.91	238	8.68	1	0	/	1	Candida albicans		0	1	/
14	0	65	0	0	0	1	1, 6	0	0.16	115	6.7	99	179	62	7.4	30	24	21	6.3	603	1.25	1	1	7	0	/	Human Cytomegalovirus fluorescent PCR (+), EBV DNA (+)	0	0	0
15	1	66	1	1	1	1	7	1	46.11	305	10.5	126	105	136	8.8	25	85	175	9.55	762	10.7	1	1	16	1	Aspergillus fumigatus	G experiment (+)	1	0	0
16	1	67	1	1	1	0	1, 4, 7	1	7.98	233	26.7	69	514	93	8.6	27	11	36	9.75	284	5.2	1	1	4	0	/		0	0	0
17	1	69	1	1	1	0	1, 5	0	7.98	214	18.4	114	211	81	10.6	24	27	46	8.2	284	1.41	1	0	/	1	Candida albicans	G Test, GM test (-)	1	0	1
18	1	69	1	1	0	1	3, 5, 6, 7	0	1.77	209	9.4	134	179	78	5.2	26	18	42	6.9	569	0.97	1	0	/	0	/		0	1	/
19	1	69	1	1	1	0	3, 7	0	1.94	380	7.4	131	121	75	7.1	28	60	144	20.1	586	6.55	1	0	/	0	/		0	1	/
20	0	73	1	0	0	1	6	1	4.26	106	7.7	97	161	87	8.9	24	19	127	6.4	1112	4.5	1	1	3	0	/	G experiment (+)	0	0	0
21	0	75	1	1	1	1	1	1	3.74	29	15.7	99	198	88	11.7	35	7	18	12.05	192	1.42	1	1	3	0	/		0	0	0
22	1	75	1	1	1	1	2, 6	0	0.22	84.1	10.3	151	146	45	7.5	22	24	34	8.1	465	11.7	1	0	/	1	Candida albicans, Staphylococcus hominis, Klebsiella pneumoniae pneumonia subspecies		0	1	/
23	0	75	1	0	0	1	1, 6	0	0.42	131	5.7	97	111	93	5.9	29	13	48	6.1	774	3.1	1	1	10	0	/		1	0	0
24	1	76	1	0	0	1	1, 4	1	160.34	314	5.7	155	99	136	14.6	27	50	165	18.89	700	3.81	1	1	3	1	Candida albicans	G experiment (-), GM (+)	0	0	0
25	0	77	1	1	1	0	5	0	23.39	195	23.6	101	264	82	12.5	24	33	52	2.95	751	4.9	1	0	/	0	/		0	1	/
26	1	77	1	1	1	1	0	1	3.02	21.9	14.6	106	147	102	9.5	23	49	99	6	251	3.59	1	1	14	1	Acinetobacter baumannii, Candida albicans		1	0	0
27	1	85	0	1	1	1	1, 5	1	0.05	3.68	13	128	235	91	8.4	34	18	21	8.97	125	0.2	1	0	/	0	/		0	1	/
28	1	86	1	1	1	1	1, 5, 7	0	2.75	229	24.3	85	303	177	12.4	32	23	17	19.69	438	0.92	1	1	11	1	Staphylococcus aureus	Coxsackie virus IgM （+）, adenovirus IgM （+）, EBV DNA （+）	1	0	0
29	0	86	0	0	0	0	1, 7	0	0.62	24.2	9.9	117	38	54	4.4	25	23	37	11.19	188	6.91	1	0	/	0	/		0	1	/
30	1	36	1	1	1	0	7	0	0.3	74	6.6	154	142	59	3.9	30	25	61	6.2	576	9.21	1	0	/	1	Acinetobacter baumannii	G test (±)	0	1	/
31	0	44	1	1	1	1	0	0	0.05	5.15	2.5	140	123	37	3.2	30	151	136	4	427	0.95	1	0	/	0	/		0	1	/
32	1	47	1	1	1	0	1, 2,	0	1.51	108	14.2	76	359	317	13.8	37	11	22	20.84	450	5.66	0	0	/	1	Candida albicans		1	0	1
33	0	58	0	1	1	1	0	1	0.05	140	14.8	74	132	111	10.2	33	23	51	8.9	795	20	1	0	/	1	/		0	1	/
34	1	66	1	1	1	1	1, 2, 4, 7	0	17.66	201	12.3	65	226	552	25.9	26	5	27	6.9	315	2.8	1	1	10	1	Candida albicans, stenotrophomonas maltophilia	G experiment (+)	1	0	0
35	1	66	0	1	1	1	1, 5, 7	0	0.05	92.2	14.6	92	332	100	15.5	35	19	47	15.1	424	1.85	1	1	5	1	Candida albicans	Cytomegalovirus igM (+)	1	0	0
36	1	69	0	1	1	1	1, 7	1	26.05		16.4	158	305	87	12.6	30	9	11	9.3	249	1.27	1	0	/	1	Candida albicans, Klebsiella pneumoniae	Mycoplasma pneumoniae IgM (+), Adenovirus IgM (+)	1	0	1
37	0	69	0	1	1	1	1, 2,	0	3.06	119	9.1	84	117	530	30.2	25	12	13	11.49	801	1.98	0	0	/	0	/		0	1	/
38	1	70	1	1	1	1	7	0	3.63	205	7.5	126	181	46	6.3	26	120	224	28.9	332	4.62	1	0	/	0	/		0	1	/
39	1	72	1	1	1	1	1, 5	0	1.07	56.8	14.1	87	399	71	5.1	22	16	16	3.8	165	2.56	1	0	/	1	Candida albicans	G Test (-)	1	1	/
40	0	73	1	1	1	1	1, 2, 5	0	67.81	286	13.3	78	123	681	15.1	25	27	53	14.5	364	12.88	1	0	/	1	Acinetobacter baumannii, Candida albicans	G test (±)	1	0	1
41	1	73	1	1	1	1	1, 7	0	0.07	132	3	122	233	73	5.3	26	41	73	5.51	939	9.39	1	0	/	1	Candida albicans	G test (±), Coxsackie virus IgM (+)	1	0	1
42	1	75	1	1	1	1	1, 5, 6	1	54.32	324	0.2	124	20	105	9.1	24	19	44	33	481	2.5	1	1	4	0	/		0	0	0
43	1	79	0	1	1	1	1, 7	1	1.91	121	18.6	133	225	68	5.6	29	57	117	14.72	1447	3.64	1	1	19	1	Acinetobacter baumannii		1	1	/
44	1	83	1	1	1	0	0	1	3.7	234	9.7	76	229	56	11.3	20	19	19	10	195	3.03	1	1	25	1	Acinetobacter baumannii		0	1	/
45	1	83	0	0	0	1	1	1	0.52	152	12	108	165	68	4.3	24	25	25	7.97	704	3.3	1	1	19	1	Staphylococcus capitis, Pseudomonas aeruginosa, Acinetobacter baumannii		1	1	/
46	1	48	1	1	0	1	1, 4, 7	1	1.46	133	20.9	149	143	78	5.1	24	23	27	18.9	631	3.8	1	0	/	1	Escherichia coli		1	1	/
47	1	56	1	1	1	0	7	1	36.09	351	21.3	137	193	100	2.2	28	21	54	21	879	3.1	1	0	/	1	Candida albicans		0	1	/
48	1	59	1	1	1	1	7	0	8.1	337	3.8	139	72	64	6.4	30	166	435	18	1657	2.25	1	0	/	1	Rolstonia mannitolytica		1	0	1
49	1	62	1	1	0	0	1, 5, 7	0	0.62	169	4.7	120	151	99	5.2	34	20	43	10.37	401	0.84	1	0	/	0	/		0	1	/
50	1	64	1	1	1	0	1, 7	0	3.47	146	6.3	134	212	101	7.9	24	183	195	5.7	826	4.08	1	0	/	1	Acinetobacter baumannii	Legionella pneumophila Serum Type I IgM (+)	1	0	1
51	1	65	1	0	0	1	1, 2, 5	0	1.19	142	6.1	113	118	69	4.6	23	23	27	13.6	464	1.81	1	0	/	0	/		0	1	/
52	1	69	1	1	1	1	1, 7	0	0.38	142	16.5	120	298	58	9.7	26	11	32	11.6	465	12.75	1	1	8	0	/		0	0	0
53	1	69	1	0	1	1	1, 5, 7	0	6.62	170	28.2	85	459	51	11.1	30	69	51	21.1	225	1.87	1	0	/	1	Stenotrophomonas maltophilia	Sputum smear: Acidophilus 1+, TBSPOT (+)	1	0	1
54	0	81	1	1	1	0	1, 5	1	16.45	247	15.6	98	170	103	6	27	31	57	6	319	3.71	1	0	/	0	/		0	1	/
55	1	82	1	1	1	0	1, 7	0	0.33	183	16.1	116	258	105	5.1	33	42	52	7.2	167	0.42	1	0	/	0	/		0	0	1
56	1	73	0	1	1	1	1	1	0.19	26.3	14.2	116	105	242	10	35	4157	9723	39.6	6080	13.66	1	1	1	0	/		0	0	0
57	0	80	0	1	1	1	1, 3, 4	0	6.89	30.2	31.5	159	167	415	13.1	15	2783	8491	24.5	6211	11.38	1	1	1	0	/		0	0	0
58	1	62	1	1	1	1	2, 7	1	0.12	70.6	13.2	116	293	125	8.1	34	9	13	7.6	409	1.01	1	1	13	1	Acinetobacter baumannii		1	0	0
59	1	54	1	1	1	1	1, 5	0	0.11	115	7.9	113	242	78	8.7	23	62	93	10.3	408	0.75	1	1	8	1	Acinetobacter baumannii	Mycoplasma pneumoniae IgM (+)	1	0	0
